# Supplementary material for: A Quality Analysis of the Measurement Properties of the Clinician-Reported Outcome Measures for Vitiligo and of the Studies Assessing Them: A Systematic Review
Source: J Clin Med. 2025 Apr 8;14(8):2548. doi: 10.3390/jcm14082548 (PMC12028335; doi:10.3390/jcm14082548)
Supplement: Supplementary file 1 [file jcm-14-02548-s001.zip]

Archive with 9 entries (9 files):
- 37.0 ClinROM S1 kopie.pdf
- 37.0 ClinROM S2 kopie.pdf
- 37.0 ClinROM S3 kopie.pdf
- 37.0 ClinROM S4 kopie.pdf
- 37.0 ClinROM S5 kopie.pdf
- 37.0 ClinROM S6 kopie.pdf
- 37.0 ClinROM S7 kopie.pdf
- 37.0 ClinROM S8 kopie.pdf
- 37.0 ClinROM S9 kopie.pdf
